# Supplementary material for: Single-Cell RNA Sequencing Reveals Macrophage Dynamics During MASH in Leptin-Deficient Rats
Source: Cells. 2025 Jan 10;14(2):96. doi: 10.3390/cells14020096 (PMC11763963; doi:10.3390/cells14020096)
Supplement: Supplementary file 1 [file cells-14-00096-s001.zip]

Archive with 2 entries (2 files):
- Supplementary Figures-250106.pdf
- Supplementary Tables.pdf
